# Supplementary material for: Synthesis of Tumor Selective Indole and 8-Hydroxyquinoline Skeleton Containing Di-, or Triarylmethanes with Improved Cytotoxic Activity
Source: Molecules. 2024 Sep 3;29(17):4176. doi: 10.3390/molecules29174176 (PMC11396803; doi:10.3390/molecules29174176)
Supplement: Supplementary file 1 [file molecules-29-04176-s001.zip]

Archive with 1 entries (1 files):
- molecules-3169900-supplementary.pdf
